# Supplementary material for: The mutation R107Q alters mtSSB ssDNA compaction ability and binding dynamics
Source: Nucleic Acids Res. 2024 Apr 14;52(10):5912–27. doi: 10.1093/nar/gkae354 (PMC11162770; doi:10.1093/nar/gkae354)
Supplement: gkae354_Supplemental_Files [file gkae354_supplemental_files.zip]

Archive with 5 entries (5 files):
- movie_S1.mp4
- movie_S2.mp4
- movie_S3.mp4
- movie_S4.mp4
- Supplementary data_Martucci et al._revision_v110524.pdf
